# Supplementary material for: Comparative analysis indicates regulatory neofunctionalization of yeast duplicates
Source: Genome Biol. 2007 Apr 5;8(4):R50. doi: 10.1186/gb-2007-8-4-r50 (PMC1895995; doi:10.1186/gb-2007-8-4-r50)
Supplement: Additional data file 1 — Expression conservation values of 2,644 orthologous pairs from S. cerevisiae and C. albicans. [file gb-2007-8-4-r50-S1.xls]

## Sheet: Sheet1
S. cerevisiae gene	C. albicans gene	Expression Conservation
YKL021C	orf19.1791	0.88256
YGR103W	orf19.4093	0.876434
YDR299W	orf19.7624	0.873481
YNR053C	orf19.5732	0.871628
YNL002C	orf19.3867	0.8689
YPL266W	orf19.5010	0.864638
YGR187C	orf19.4587	0.862232
YOR206W	orf19.5850	0.860701
YPR110C	orf19.3564	0.860416
YKL027W	orf19.2115	0.859733
YLR009W	orf19.4191	0.859305
YDR087C	orf19.6828	0.858831
YPL211W	orf19.3478	0.858632
YGR245C	orf19.6648	0.857014
YER165W	orf19.3037	0.853555
YDL082W	orf19.2994	0.853508
YOL040C	orf19.5927	0.85201
YOR056C	orf19.6955	0.851176
YER127W	orf19.7422	0.850183
YBR034C	orf19.3291	0.849877
YOL077C	orf19.5232	0.848121
YGR128C	orf19.5436	0.847352
YER006W	orf19.2917	0.846632
YGL123W	orf19.3334	0.845244
YLR129W	orf19.5106	0.844409
YDR398W	orf19.7599	0.843351
YDL153C	orf19.2717	0.84293
YLR075W	orf19.2935	0.841141
YDL014W	orf19.3138	0.839625
YGL078C	orf19.4870	0.839516
YLR029C	orf19.493	0.839263
YNL132W	orf19.512	0.838904
YDL051W	orf19.2795	0.837803
YLR197W	orf19.7569	0.835223
YOR119C	orf19.2320	0.835023
YDR399W	orf19.5832	0.834091
YDR365C	orf19.2319	0.833462
YOL021C	orf19.5229	0.833167
YDR412W	orf19.5066	0.832778
YOR252W	orf19.4793	0.832252
YKL009W	orf19.5550	0.831509
YBL027W	orf19.5904	0.831332
YOL010W	orf19.1886	0.831161
YNL175C	orf19.6766	0.829614
YLR186W	orf19.665	0.826816
YIL127C	orf19.1708	0.825292
YLR063W	orf19.2575	0.824675
YNL062C	orf19.500	0.824611
YLR284C	orf19.6445	0.824564
YKL143W	orf19.7650	0.824389
YDL060W	orf19.6417	0.82393
YOR341W	orf19.1839	0.822304
YPR010C	orf19.7062	0.82116
YJL177W	orf19.4490	0.821006
YMR229C	orf19.1578	0.820244
YBL024W	orf19.518	0.819845
YCL059C	orf19.661	0.818052
YMR049C	orf19.1047	0.817848
YMR290C	orf19.3962	0.817094
YGR280C	orf19.3831	0.816702
YPL090C	orf19.4660	0.816563
YHR088W	orf19.2667	0.814626
YKR024C	orf19.6902	0.81427
YAL003W	orf19.3838	0.813164
YHR064C	orf19.3812	0.812776
YMR217W	orf19.4813	0.812541
YPL131W	orf19.6541	0.812121
YPR187W	orf19.2643	0.811799
YNL178W	orf19.6312	0.810996
YPR190C	orf19.2847	0.810987
YOL124C	orf19.5987	0.810183
YMR146C	orf19.2967	0.809083
YNL064C	orf19.506	0.808815
YHR170W	orf19.706	0.808692
YLR002C	orf19.7197	0.808542
YNL061W	orf19.501	0.807973
YNL186W	orf19.3370	0.807622
YDL201W	orf19.3798	0.806177
YNL313C	orf19.5356	0.805776
YGR085C	orf19.2232	0.805574
YOR272W	orf19.4815	0.804319
YMR310C	orf19.4563	0.804165
YPL220W	orf19.3465	0.803924
YIL133C	orf19.6085	0.802155
YJL014W	orf19.4004	0.801913
YPR163C	orf19.3423	0.801677
YER082C	orf19.4835	0.801626
YNL112W	orf19.171	0.800035
YGR155W	orf19.4536	0.799184
YCL031C	orf19.5835	0.798305
YOL120C	orf19.5982	0.798207
YBR142W	orf19.3540	0.797956
YAL025C	orf19.5500	0.796531
YGL105W	orf19.2422	0.794696
YDR429C	orf19.7236	0.794384
YJR123W	orf19.4336	0.794196
YKL056C	orf19.3268	0.794084
YBR241C	orf19.2425	0.793864
YDR101C	orf19.3015	0.793462
YLR221C	orf19.773	0.792494
YOR063W	orf19.1601	0.792032
YOL093W	orf19.25	0.791182
YGR214W	orf19.6975	0.791166
YJL010C	orf19.4479	0.790623
YJL122W	orf19.7107	0.789832
YNL067W	orf19.236	0.789694
YIL110W	orf19.4760	0.789458
YNR017W	orf19.1361	0.78884
YLL045C	orf19.6002	0.788115
YDL150W	orf19.2715	0.78811
YDL063C	orf19.6418	0.787763
YKR081C	orf19.3553	0.78721
YLR222C	orf19.4268	0.787035
YNL282W	orf19.7657	0.786504
YOL142W	orf19.3304	0.786135
YPR016C	orf19.1815	0.783983
YKR076W	orf19.2613	0.782333
YKR079C	orf19.5425	0.78131
YGL031C	orf19.3789	0.780358
YHR089C	orf19.1164	0.78012
YNL110C	orf19.7050	0.778517
YPL169C	orf19.488	0.778254
YER025W	orf19.4223	0.778191
YGR082W	orf19.2953	0.778084
YOR078W	orf19.5430	0.777132
YBR247C	orf19.5507	0.777021
YLR340W	orf19.7015	0.776594
YGL156W	orf19.2768	0.775925
YGR090W	orf19.1569	0.7749
YJR145C	orf19.5341	0.774547
YKL094W	orf19.4864	0.774139
YOL006C	orf19.96	0.773893
YML063W	orf19.3002	0.773293
YJR063W	orf19.2287	0.773163
YER049W	orf19.1802	0.772918
YJL111W	orf19.3206	0.771373
YOR096W	orf19.1700	0.771214
YLR435W	orf19.2998	0.770144
YLR276C	orf19.3393	0.769391
YBR030W	orf19.7223	0.769324
YBR280C	orf19.5752	0.767629
YPL222W	orf19.2346	0.767465
YGL111W	orf19.2185	0.767428
YKL110C	orf19.2385	0.767398
YDR280W	orf19.4078	0.766877
YOR116C	orf19.3103	0.766698
YBR172C	orf19.3141	0.763609
YGR159C	orf19.6090	0.763073
YDR341C	orf19.3341	0.762384
YKL172W	orf19.4492	0.761437
YBR143C	orf19.3541	0.761196
YGL169W	orf19.7088	0.760999
YCR016W	orf19.6730	0.760618
YGR083C	orf19.6776	0.759701
YOR001W	orf19.58	0.759223
YEL026W	orf19.5885	0.757875
YKL205W	orf19.7153	0.756775
YPL126W	orf19.2688	0.756725
YJR070C	orf19.2286	0.756086
YDR045C	orf19.5360	0.755313
YOR335C	orf19.5746	0.754875
YEL034W	orf19.3426	0.754626
YLR419W	orf19.6818	0.753325
YAL012W	orf19.6402	0.752307
YPR186C	orf19.4125	0.751912
YPL043W	orf19.5198	0.751544
YOR091W	orf19.1697	0.750656
YOR224C	orf19.6314	0.750466
YLR196W	orf19.4640	0.750116
YDL081C	orf19.2992	0.748851
YDR012W	orf19.7217	0.74613
YGL029W	orf19.2314	0.745119
YJL080C	orf19.5281	0.744919
YGL232W	orf19.7182	0.744893
YBR061C	orf19.6751	0.744821
YGR285C	orf19.2709	0.740836
YHR019C	orf19.6702	0.740513
YBR106W	orf19.7327	0.739962
YOR340C	orf19.2594	0.739661
YBR154C	orf19.6340	0.739482
YDR021W	orf19.2488	0.738733
YHL011C	orf19.1575	0.738349
YLR172C	orf19.6676	0.737867
YMR128W	orf19.2090	0.737239
YBR046C	orf19.2262	0.735602
YER067W	orf19.2659	0.735072
YBR191W	orf19.840	0.734684
YMR242C	orf19.4632	0.734371
YCR047C	orf19.1966	0.733736
YGL211W	orf19.4634	0.731326
YBR121C	orf19.437	0.731182
YDR037W	orf19.6749	0.730477
YBR126C	orf19.6640	0.729818
YKL181W	orf19.969	0.729389
YGR054W	orf19.2930	0.729073
YLR175W	orf19.1833	0.728113
YDL143W	orf19.2720	0.727789
YMR250W	orf19.1153	0.727743
YOR133W	orf19.5788	0.727512
YML018C	orf19.7427	0.72738
YDR382W	orf19.5928	0.727184
YDL074C	orf19.976	0.726171
YDL122W	orf19.7367	0.725998
YGL064C	orf19.3481	0.725952
YOR287C	orf19.2362	0.725083
YMR239C	orf19.3796	0.724746
YPR058W	orf19.4447	0.723431
YLR401C	orf19.1565	0.72285
YDR165W	orf19.6477	0.722548
YLL035W	orf19.721	0.722371
YOR145C	orf19.7618	0.719935
YML125C	orf19.7307	0.719915
YPL237W	orf19.7161	0.718563
YMR226C	orf19.4633	0.716701
YNL157W	orf19.285	0.71641
YNR035C	orf19.2437	0.716117
YKL082C	orf19.2167	0.715832
YER154W	orf19.6565	0.715411
YMR260C	orf19.5351	0.712662
YPR160W	orf19.7021	0.711585
YDR496C	orf19.3547	0.711512
YMR093W	orf19.3609	0.711397
YBR249C	orf19.4060	0.710873
YGR093W	orf19.3666	0.710789
YNL241C	orf19.4754	0.710513
YLR060W	orf19.2573	0.709638
YER168C	orf19.4705	0.708918
YLR336C	orf19.4363	0.708912
YBR248C	orf19.5505	0.708756
YJR105W	orf19.5591	0.708126
YGR061C	orf19.6317	0.707272
YHR193C	orf19.5858	0.705932
YBL028C	orf19.5905	0.705394
YGR195W	orf19.4582	0.704895
YPR143W	orf19.563	0.704774
YPR069C	orf19.2250	0.704506
YFR001W	orf19.1642	0.703867
YNL124W	orf19.494	0.703822
YDR257C	orf19.2654	0.703714
YNR019W	orf19.2248	0.703101
YPR137W	orf19.2830	0.702523
YLR409C	orf19.1566	0.702332
YPR127W	orf19.7306	0.700885
YGR124W	orf19.198	0.700502
YAL036C	orf19.5083	0.700461
YFR037C	orf19.7234	0.700306
YDL084W	orf19.5647	0.699413
YDR321W	orf19.7593	0.6992
YNL208W	orf19.7350	0.698834
YPL037C	orf19.1154	0.697899
YOR369C	orf19.6785	0.697362
YBR025C	orf19.754	0.696978
YPR030W	orf19.4887	0.696834
YHR128W	orf19.2640	0.696779
YLR249W	orf19.4152	0.696693
YMR308C	orf19.5085	0.696142
YDR172W	orf19.1378	0.696128
YJR016C	orf19.4040	0.694837
YHR068W	orf19.1626	0.694216
YBR261C	orf19.7069	0.693769
YHL013C	orf19.1959	0.692991
YLR059C	orf19.1466	0.691691
YHR066W	orf19.6589	0.691186
YLR405W	orf19.966	0.691006
YGR027C	orf19.6663	0.69056
YOR243C	orf19.1753	0.690472
YBR141C	orf19.3539	0.689813
YHR085W	orf19.379	0.688882
YJL087C	orf19.6511	0.688572
YKR025W	orf19.6903	0.687738
YNL119W	orf19.4399	0.686847
YDL237W	orf19.5925	0.685151
YEL054C	orf19.1635	0.682288
YKL144C	orf19.443	0.681932
YJL104W	orf19.7222	0.68164
YFR024C	orf19.4127	0.681047
YBR022W	orf19.1950	0.68048
YDR002W	orf19.7477	0.680473
YGR060W	orf19.3732	0.679832
YLL034C	orf19.4219	0.679236
YOR138C	orf19.3342	0.678401
YGR162W	orf19.3599	0.677149
YPR080W	orf19.382	0.670381
YNL316C	orf19.234	0.670189
YPL231W	orf19.5949	0.670151
YBR091C	orf19.4620	0.668793
YJL020C	orf19.2791	0.668637
YOR023C	orf19.7598	0.66849
YOR276W	orf19.4796	0.66703
YIL042C	orf19.7281	0.666298
YGR074W	orf19.7673	0.66599
YJL208C	orf19.967	0.665272
YOR305W	orf19.7588	0.664869
YFL022C	orf19.2960	0.664255
YJR007W	orf19.6213	0.661776
YER117W	orf19.3504	0.661665
YEL066W	orf19.6323	0.661406
YDL200C	orf19.3108	0.660661
YMR309C	orf19.4635	0.660372
YDL131W	orf19.772	0.658124
YDR212W	orf19.401	0.656765
YOR168W	orf19.7064	0.656698
YHR137W	orf19.1237	0.656558
YER036C	orf19.2183	0.656371
YKL081W	orf19.2651	0.653995
YGL215W	orf19.6146	0.653203
YHR112C	orf19.7297	0.652084
YGL171W	orf19.3756	0.651802
YHR202W	orf19.5342	0.650749
YOR198C	orf19.4560	0.650636
YHR070W	orf19.1305	0.650272
YBR283C	orf19.412	0.65025
YPL183C	orf19.2143	0.649974
YOR157C	orf19.7605	0.649328
YML093W	orf19.7552	0.648976
YIR012W	orf19.4029	0.647423
YNL255C	orf19.3182	0.647231
YNL308C	orf19.1609	0.646677
YJL125C	orf19.7291	0.645933
YOR051C	orf19.5812	0.644654
YER055C	orf19.4026	0.643518
YBL023C	orf19.4354	0.643378
YOR143C	orf19.1110	0.64199
YLR215C	orf19.2721	0.6415
YDL031W	orf19.5991	0.641047
YJR072C	orf19.6463	0.640894
YLR008C	orf19.4190	0.639277
YOR260W	orf19.481	0.639057
YJR101W	orf19.3938	0.638948
YDL199C	orf19.4356	0.637797
YER053C	orf19.1395	0.637236
YPR060C	orf19.1170	0.636803
YDL057W	orf19.577	0.635092
YIL142W	orf19.1402	0.63444
YAR008W	orf19.6879	0.63375
YER139C	orf19.3659	0.633688
YJR056C	orf19.480	0.633497
YHR020W	orf19.6701	0.633442
YDR364C	orf19.6347	0.632493
YDR161W	orf19.4963	0.632328
YML031W	orf19.4203	0.632072
YGR001C	orf19.3836	0.632009
YKR014C	orf19.7216	0.631414
YCL030C	orf19.5639	0.631214
YKR026C	orf19.6904	0.628089
YOR205C	orf19.6736	0.626609
YMR269W	orf19.2564	0.623198
YOR361C	orf19.6584	0.620361
YER152C	orf19.1180	0.619948
YNL008C	orf19.6440	0.619261
YLL029W	orf19.2095	0.618255
YML131W	orf19.3544	0.618057
YBR234C	orf19.3873	0.617813
YOR004W	orf19.3724	0.61582
YLR293C	orf19.5493	0.615168
YBL068W	orf19.4611	0.615035
YOR286W	orf19.2363	0.614731
YNL111C	orf19.7049	0.614408
YHR052W	orf19.124	0.610378
YOR122C	orf19.5076	0.610336
YLR022C	orf19.2708	0.60887
YNL232W	orf19.1026	0.608438
YER137C	orf19.515	0.60831
YBR026C	orf19.5450	0.606379
YPL146C	orf19.6886	0.603879
YAL059W	orf19.5299	0.603596
YPL117C	orf19.2775	0.603488
YER021W	orf19.3054	0.602193
YGR208W	orf19.5838	0.601607
YNL202W	orf19.4157	0.600318
YOR359W	orf19.2973	0.598319
YER065C	orf19.6844	0.597915
YDR234W	orf19.3846	0.597507
YLL011W	orf19.5407	0.597402
YBR060C	orf19.5358	0.595845
YER149C	orf19.1835	0.593477
YGR210C	orf19.4846	0.592053
YCL009C	orf19.4650	0.591902
YJL033W	orf19.2712	0.591814
YOL094C	orf19.7658	0.590859
YOL022C	orf19.5168	0.590093
YDR347W	orf19.1662	0.589774
YGL026C	orf19.4718	0.589625
YOL129W	orf19.3458	0.589456
YBL036C	orf19.2794	0.588659
YBR272C	orf19.1331	0.588503
YLL019C	orf19.4979	0.588417
YLR240W	orf19.6243	0.588064
YGR055W	orf19.5280	0.584882
YNL244C	orf19.1280	0.584766
YJR132W	orf19.4188	0.584153
YLR189C	orf19.2616	0.584105
YLR277C	orf19.5486	0.584059
YDR388W	orf19.1220	0.583887
YGR211W	orf19.3300	0.58331
YLR178C	orf19.1974	0.583293
YNL182C	orf19.6234	0.58233
YDR361C	orf19.6346	0.581454
YBR155W	orf19.6052	0.579276
YOR117W	orf19.3123	0.578494
YDR062W	orf19.5027	0.578161
YIL064W	orf19.3582	0.577497
YNL220W	orf19.4827	0.576099
YOR070C	orf19.3811	0.576014
YLR335W	orf19.6665	0.575986
YJR097W	orf19.2018	0.575342
YDL086W	orf19.2966	0.575284
YKR056W	orf19.3327	0.574748
YDR262W	orf19.3004	0.574215
YIR026C	orf19.4401	0.572709
YHR065C	orf19.7546	0.570521
YCR009C	orf19.7124	0.568999
YGR247W	orf19.703	0.568385
YGR028W	orf19.4362	0.568282
YIL160C	orf19.7520	0.567425
YPL235W	orf19.6539	0.567223
YBL026W	orf19.514	0.566708
YPR033C	orf19.4051	0.566529
YDR226W	orf19.683	0.564319
YKL002W	orf19.945	0.563759
YKR092C	orf19.2859	0.563619
YPL236C	orf19.7164	0.563558
YNL151C	orf19.2831	0.5635
YNL163C	orf19.4451	0.563328
YNL221C	orf19.2404	0.563302
YKL151C	orf19.3508	0.562966
YPR201W	orf19.3122	0.562846
YKL103C	orf19.1628	0.562247
YJR126C	orf19.7106	0.562229
YJL059W	orf19.4059	0.558922
YKL099C	orf19.2386	0.558644
YDL029W	orf19.7292	0.558295
YBL105C	orf19.5901	0.558188
YKL155C	orf19.414	0.558066
YMR020W	orf19.4589	0.558038
YFL023W	orf19.3170	0.557829
YJL097W	orf19.5156	0.557627
YBL050W	orf19.2518	0.557434
YER107C	orf19.1095	0.557032
YOL041C	orf19.809	0.555072
YDR507C	orf19.663	0.55503
YNL092W	orf19.592	0.554947
YDR050C	orf19.6745	0.553924
YNL141W	orf19.2251	0.553553
YOL123W	orf19.5989	0.553492
YDR142C	orf19.89	0.552929
YHR087W	orf19.1862	0.552725
YOR323C	orf19.6779	0.552583
YPL154C	orf19.1891	0.552155
YOR045W	orf19.1650	0.548886
YOR021C	orf19.5783	0.548691
YHR187W	orf19.2676	0.548675
YEL042W	orf19.7394	0.548563
YNL248C	orf19.2017	0.546311
YHR205W	orf19.829	0.546298
YKR042W	orf19.5032	0.545799
YLR149C	orf19.5125	0.54571
YDL115C	orf19.6498	0.545524
YLR285W	orf19.4375	0.544766
YGL148W	orf19.1986	0.544522
YKL060C	orf19.4618	0.543341
YLR145W	orf19.4962	0.543092
YNL075W	orf19.603	0.542979
YBR269C	orf19.1588	0.542416
YMR099C	orf19.1946	0.540725
YOR006C	orf19.5802	0.540161
YJL036W	orf19.1990	0.53867
YPR118W	orf19.2008	0.53783
YIL034C	orf19.4597	0.535984
YPR086W	orf19.3059	0.534778
YLL008W	orf19.7635	0.534506
YMR123W	orf19.2378	0.533556
YKL191W	orf19.4173	0.533441
YER002W	orf19.1388	0.53344
YMR131C	orf19.6355	0.532895
YJR139C	orf19.2951	0.532873
YMR202W	orf19.6026	0.532093
YDL111C	orf19.5039	0.531532
YMR173W	orf19.4082	0.530288
YNR007C	orf19.6020	0.529919
YBR125C	orf19.6638	0.529106
YHR025W	orf19.923	0.528365
YJL083W	orf19.6953	0.528351
YHR120W	orf19.496	0.527157
YGL201C	orf19.2611	0.526488
YCR053W	orf19.4233	0.526225
YOR123C	orf19.7116	0.525278
YDR206W	orf19.4045	0.524303
YJR014W	orf19.4164	0.524145
YCR011C	orf19.459	0.523428
YPL184C	orf19.5541	0.521609
YDR304C	orf19.7421	0.521056
YOR144C	orf19.7621	0.52093
YHR007C	orf19.922	0.520479
YOR390W	orf19.7095	0.52017
YGR167W	orf19.4594	0.519535
YML103C	orf19.4808	0.518982
YNL066W	orf19.3642	0.518346
YBR127C	orf19.6634	0.51828
YIL043C	orf19.1801	0.518275
YMR178W	orf19.5757	0.518222
YGL054C	orf19.6787	0.518022
YGR135W	orf19.350	0.517808
YML012W	orf19.7409	0.516382
YML020W	orf19.7403	0.516056
YDR061W	orf19.5029	0.515366
YNL298W	orf19.4890	0.515157
YIL007C	orf19.2301	0.514376
YGR268C	orf19.3973	0.51424
YDR190C	orf19.3129	0.514224
YBR029C	orf19.1279	0.513426
YKL001C	orf19.946	0.512357
YOR283W	orf19.6056	0.51221
YOL052C	orf19.568	0.511277
YIL053W	orf19.5437	0.511225
YAL002W	orf19.5387	0.510472
YGL048C	orf19.3593	0.510244
YJL137C	orf19.3325	0.51001
YKR080W	orf19.3810	0.509671
YDR211W	orf19.407	0.50943
YDR120C	orf19.3265	0.509287
YDR265W	orf19.5660	0.508606
YGR175C	orf19.406	0.508578
YFL001W	orf19.6297	0.507867
YLR003C	orf19.5049	0.507727
YNR054C	orf19.3161	0.506954
YBR263W	orf19.1342	0.506181
YMR314W	orf19.7178	0.503864
YDR232W	orf19.2601	0.50326
YNL321W	orf19.7670	0.502658
YGR133W	orf19.4041	0.50206
YLR274W	orf19.5487	0.502006
YPL096W	orf19.26	0.501673
YGR150C	orf19.5704	0.500076
YDR472W	orf19.7615	0.499743
YML054C	orf19.5000	0.499638
YDR068W	orf19.5030	0.499474
YML105C	orf19.2557	0.498577
YPL138C	orf19.3018	0.498498
YDL019C	orf19.5095	0.497875
YJL068C	orf19.6596	0.497655
YGR253C	orf19.709	0.497196
YJR141W	orf19.4106	0.496171
YDL198C	orf19.685	0.495959
YML106W	orf19.2555	0.495884
YOR184W	orf19.5484	0.495867
YOR054C	orf19.7378	0.495297
YNL115C	orf19.1183	0.495009
YDR313C	orf19.7547	0.494636
YDR132C	orf19.2749	0.494444
YJL069C	orf19.7154	0.494268
YDR047W	orf19.5369	0.493507
YLR107W	orf19.4948	0.493464
YPL264C	orf19.2204	0.492496
YKL171W	orf19.846	0.492488
YER010C	orf19.4894	0.491313
YDL173W	orf19.1107	0.490706
YOR112W	orf19.3744	0.490697
YMR077C	orf19.897	0.489298
YFR029W	orf19.4535	0.488299
YLR195C	orf19.4641	0.487376
YLR044C	orf19.2877	0.487211
YGR177C	orf19.276	0.486858
YPR100W	orf19.5279	0.486302
YDR346C	orf19.6068	0.485827
YHL003C	orf19.3249	0.484194
YIL044C	orf19.1396	0.484151
YKL193C	orf19.820	0.484136
YHR027C	orf19.4956	0.483828
YLR192C	orf19.7613	0.483477
YHL029C	orf19.6769	0.483342
YBL047C	orf19.1166	0.48329
YOR046C	orf19.1661	0.483202
YDR470C	orf19.3900	0.482799
YBR268W	orf19.755	0.482433
YPR181C	orf19.1254	0.482418
YIL134W	orf19.6532	0.482343
YIL124W	orf19.6167	0.482114
YAL023C	orf19.6812	0.481933
YPL203W	orf19.2277	0.481536
YOL141W	orf19.3303	0.481423
YMR031C	orf19.6160	0.481384
YLR051C	orf19.6175	0.481073
YDR173C	orf19.1377	0.481032
YJL055W	orf19.1723	0.480925
YIR029W	orf19.2065	0.480557
YDR315C	orf19.1439	0.479387
YNL247W	orf19.4931	0.478243
YPL065W	orf19.212	0.477828
YLR109W	orf19.2762	0.477758
YEL036C	orf19.3622	0.477337
YJL056C	orf19.3794	0.477059
YBR016W	orf19.3215	0.476556
YJL053W	orf19.6927	0.476554
YML099C	orf19.4766	0.476311
YGR116W	orf19.7136	0.475479
YBR198C	orf19.536	0.475201
YHR169W	orf19.6652	0.474754
YBL057C	orf19.2544	0.473228
YGL043W	orf19.4537	0.472964
YDL113C	orf19.1297	0.471358
YKR017C	orf19.7224	0.470971
YKL150W	orf19.3507	0.470767
YLL018C	orf19.2407	0.470437
YLR068W	orf19.4143	0.469619
YIL091C	orf19.1849	0.469614
YPR155C	orf19.349	0.46948
YDR437W	orf19.3557	0.469278
YNR043W	orf19.6105	0.468584
YIL005W	orf19.1392	0.468394
YDL052C	orf19.250	0.467883
YGR272C	orf19.3978	0.464597
YGR099W	orf19.7101	0.464591
YMR027W	orf19.4624	0.464511
YIL065C	orf19.7111	0.464326
YDR505C	orf19.671	0.463659
YOL096C	orf19.3400	0.463645
YLR455W	orf19.3428	0.463277
YJR096W	orf19.6816	0.462234
YNR021W	orf19.2257	0.461748
YMR074C	orf19.713	0.461406
YNL190W	orf19.968	0.461022
YCR035C	orf19.6259	0.460948
YDR489W	orf19.7631	0.460611
YHR050W	orf19.5022	0.460138
YGR072W	orf19.5277	0.459489
YKL154W	orf19.6284	0.459333
YOR033C	orf19.926	0.459285
YER091C	orf19.2551	0.458489
YML092C	orf19.7335	0.458077
YDL135C	orf19.5968	0.457213
YNL206C	orf19.1177	0.456393
YDL137W	orf19.5964	0.456392
YOR211C	orf19.2690	0.456069
YDR160W	orf19.814	0.454682
YCL011C	orf19.7076	0.454387
YPL260W	orf19.4850	0.454281
YPL218W	orf19.3462	0.454051
YJR064W	orf19.2288	0.453433
YHR001W	orf19.3198	0.452738
YDL119C	orf19.1804	0.452473
YAL042W	orf19.586	0.451312
YGL022W	orf19.1478	0.450845
YDR328C	orf19.4427	0.450268
YGL144C	orf19.3991	0.450137
YGL191W	orf19.1467	0.450093
YKL035W	orf19.1738	0.449894
YMR068W	orf19.215	0.449699
YBL076C	orf19.2138	0.449697
YPR056W	orf19.4194	0.44965
YLR193C	orf19.6600	0.449194
YNL134C	orf19.2394	0.44889
YOR067C	orf19.1659	0.44794
YER043C	orf19.3911	0.44786
YDL046W	orf19.3226	0.447168
YHR122W	orf19.6455	0.447164
YCR051W	orf19.2256	0.44694
YEL009C	orf19.1358	0.446926
YJL154C	orf19.6875	0.446732
YLR251W	orf19.21	0.446015
YJL002C	orf19.6988	0.445915
YFL037W	orf19.6034	0.445779
YJR003C	orf19.1789	0.445576
YCR079W	orf19.3705	0.445559
YLR403W	orf19.5953	0.445269
YOL145C	orf19.7067	0.444772
YKL092C	orf19.940	0.444172
YML035C	orf19.891	0.443268
YDR394W	orf19.5793	0.443239
YPL031C	orf19.6846	0.443077
YBR238C	orf19.7459	0.443039
YML008C	orf19.1631	0.442915
YBR204C	orf19.782	0.442541
YGL155W	orf19.1803	0.442322
YKR093W	orf19.6937	0.442219
YHR154W	orf19.1445	0.442158
YJL187C	orf19.4867	0.441358
YBR062C	orf19.6753	0.441026
YAL038W	orf19.3575	0.440954
YKR009C	orf19.1809	0.440875
YOR161C	orf19.6077	0.440553
YOR030W	orf19.881	0.440154
YMR280C	orf19.5097	0.439741
YNR052C	orf19.5734	0.438974
YHR009C	orf19.2333	0.438891
YGL213C	orf19.5764	0.437903
YPL135W	orf19.6548	0.43773
YLR058C	orf19.5750	0.437324
YKL221W	orf19.6209	0.436539
YCL040W	orf19.734	0.436503
YGR185C	orf19.2694	0.435937
YKL074C	orf19.5828	0.435772
YDR074W	orf19.3038	0.435693
YBR286W	orf19.3591	0.434369
YGR104C	orf19.4091	0.434176
YPL252C	orf19.336	0.433986
YDR297W	orf19.5818	0.433493
YDR084C	orf19.4862	0.433454
YHR013C	orf19.7617	0.433421
YMR205C	orf19.6540	0.432903
YHR108W	orf19.3006	0.43278
YOR267C	orf19.5408	0.432403
YBR049C	orf19.5722	0.432341
YBR243C	orf19.2187	0.432149
YKL213C	orf19.4829	0.431367
YHR123W	orf19.3695	0.431348
YLR135W	orf19.2740	0.430811
YLR067C	orf19.4929	0.430486
YDR169C	orf19.203	0.430365
YBR287W	orf19.6117	0.430167
YLR347C	orf19.3681	0.430085
YJL095W	orf19.5162	0.428961
YFL021W	orf19.1275	0.42884
YOR336W	orf19.290	0.428689
YEL002C	orf19.2298	0.428024
YJL039C	orf19.7511	0.428019
YLR394W	orf19.5212	0.42796
YOR209C	orf19.7176	0.427254
YGR144W	orf19.5986	0.427223
YOR259C	orf19.482	0.426459
YGR024C	orf19.7063	0.42629
YKL080W	orf19.2166	0.425493
YDR481C	orf19.4736	0.425401
YMR114C	orf19.3021	0.425295
YLR370C	orf19.121	0.424306
YLR321C	orf19.5093	0.422735
YOL043C	orf19.5098	0.422516
YPL153C	orf19.6936	0.422269
YGL174W	orf19.4964	0.421784
YNR012W	orf19.5864	0.421264
YKR099W	orf19.3809	0.420866
YGL153W	orf19.1805	0.420317
YLR291C	orf19.825	0.420044
YOR154W	orf19.4738	0.420019
YNL022C	orf19.2604	0.41963
YDR198C	orf19.4007	0.419591
YMR268C	orf19.2563	0.419568
YPL010W	orf19.4382	0.418087
YDL126C	orf19.2340	0.417626
YJL090C	orf19.1434	0.417416
YKL145W	orf19.441	0.417301
YJL143W	orf19.150	0.416491
YJL218W	orf19.7437	0.416454
YDR135C	orf19.6478	0.415477
YDL035C	orf19.1944	0.415203
YMR208W	orf19.4809	0.415174
YPR003C	orf19.2149	0.415073
YJL035C	orf19.1458	0.414899
YLR118C	orf19.4248	0.413817
YHR086W	orf19.6790	0.41332
YKR063C	orf19.4120	0.413246
YDR432W	orf19.7238	0.41286
YOR355W	orf19.1963	0.412609
YER051W	orf19.3281	0.411662
YIL096C	orf19.7366	0.411278
YLR074C	orf19.2934	0.411046
YMR227C	orf19.1574	0.409603
YCL057W	orf19.434	0.408988
YBR023C	orf19.4937	0.408959
YOR194C	orf19.2682	0.408815
YML048W	orf19.6082	0.406735
YNL099C	orf19.1762	0.406221
YNL265C	orf19.5409	0.405692
YKL211C	orf19.5243	0.40565
YDR194C	orf19.4739	0.405525
YPL069C	orf19.6674	0.40494
YPL022W	orf19.5318	0.404319
YKL033W	orf19.3062	0.403842
YBR257W	orf19.5567	0.40366
YLR397C	orf19.6432	0.403134
YDR513W	orf19.6059	0.402844
YMR188C	orf19.4176	0.402789
YDR527W	orf19.4133	0.401145
YMR127C	orf19.2087	0.40048
YOR304W	orf19.7401	0.400364
YOR042W	orf19.448	0.400326
YML065W	orf19.3000	0.399368
YFR052W	orf19.213	0.399366
YEL021W	orf19.1716	0.399295
YKR082W	orf19.3552	0.399261
YDR486C	orf19.3401	0.398198
YOR163W	orf19.4229	0.397891
YIL130W	orf19.166	0.397835
YBR282W	orf19.3064	0.39749
YKL078W	orf19.107	0.396469
YMR276W	orf19.5345	0.396281
YIL104C	orf19.5206	0.394983
YNL117W	orf19.4833	0.394841
YPR183W	orf19.5073	0.39463
YBR192W	orf19.4499	0.39442
YLR183C	orf19.668	0.392702
YLL010C	orf19.5406	0.39241
YJR008W	orf19.7210	0.391896
YHR063C	orf19.4006	0.39177
YPL092W	orf19.7313	0.391481
YDR353W	orf19.4290	0.391245
YKL024C	orf19.5195	0.391053
YPL207W	orf19.3470	0.390762
YKR074W	orf19.3528	0.390403
YNR015W	orf19.1362	0.389868
YER090W	orf19.2546	0.389351
YDR279W	orf19.4080	0.389234
YFL045C	orf19.2937	0.388752
YDL167C	orf19.5071	0.388312
YNL149C	orf19.2829	0.387912
YDR098C	orf19.2727	0.387854
YJL203W	orf19.4659	0.387643
YGL019W	orf19.2102	0.387493
YIL129C	orf19.1693	0.386432
YGL112C	orf19.7454	0.385378
YNL227C	orf19.2399	0.384936
YER143W	orf19.7258	0.384756
YKL041W	orf19.2031	0.384037
YGR276C	orf19.6195	0.383692
YHR131C	orf19.6660	0.383434
YGL142C	orf19.3996	0.382835
YDL055C	orf19.6190	0.382054
YJR055W	orf19.2723	0.381911
YER081W	orf19.5263	0.381262
YER012W	orf19.4025	0.381162
YDR456W	orf19.4201	0.380671
YHR043C	orf19.3392	0.380606
YKL152C	orf19.903	0.380347
YMR311C	orf19.2710	0.379969
YJR041C	orf19.5884	0.379769
YHR181W	orf19.1160	0.37929
YPL151C	orf19.5413	0.378798
YMR009W	orf19.2306	0.378426
YBR170C	orf19.2434	0.378416
YFR050C	orf19.4230	0.377996
YGR262C	orf19.4252	0.377991
YDR052C	orf19.5166	0.377837
YBL097W	orf19.1251	0.377703
YOL072W	orf19.5276	0.377697
YGL116W	orf19.122	0.377201
YJR131W	orf19.1036	0.377185
YLR191W	orf19.7282	0.377114
YBR217W	orf19.5033	0.377061
YBR002C	orf19.4028	0.376784
YKR086W	orf19.2818	0.376706
YKL215C	orf19.5804	0.376175
YDL147W	orf19.4032	0.37593
YJR095W	orf19.3931	0.375361
YPL190C	orf19.5530	0.375006
YHL010C	orf19.1576	0.374058
YPL178W	orf19.763	0.37401
YLR318W	orf19.5089	0.373504
YOL066C	orf19.3177	0.373479
YCR012W	orf19.3651	0.373075
YNL292W	orf19.1954	0.37295
YML046W	orf19.1492	0.372391
YPL030W	orf19.6847	0.372289
YOR223W	orf19.3517	0.371141
YHR109W	orf19.7612	0.371113
YPL140C	orf19.6889	0.370874
YGR149W	orf19.988	0.370411
YJL011C	orf19.3990	0.370362
YHL007C	orf19.4242	0.370323
YBR096W	orf19.5777	0.369824
YER004W	orf19.4898	0.369429
YJR144W	orf19.2956	0.369281
YIL035C	orf19.7652	0.369222
YGR080W	orf19.2228	0.369105
YGL160W	orf19.867	0.368838
YJR042W	orf19.5887	0.368719
YDR081C	orf19.4863	0.367847
YJR049C	orf19.7393	0.367832
YER142C	orf19.3639	0.367592
YGL044C	orf19.4538	0.366064
YMR185W	orf19.7159	0.365812
YMR102C	orf19.7235	0.365799
YDL144C	orf19.2446	0.365712
YMR090W	orf19.7531	0.363669
YBL104C	orf19.5897	0.362114
YER042W	orf19.2028	0.360848
YGR192C	orf19.6814	0.360737
YPL094C	orf19.3031	0.360474
YLR351C	orf19.2351	0.359948
YNL088W	orf19.2873	0.358824
YDR126W	orf19.3267	0.358767
YJR137C	orf19.4099	0.358689
YDR354W	orf19.3099	0.358245
YDR057W	orf19.7578	0.35816
YDL100C	orf19.2965	0.35811
YOR274W	orf19.4801	0.356989
YKR098C	orf19.3815	0.356779
YHL024W	orf19.3373	0.356748
YER020W	orf19.1621	0.356542
YFR015C	orf19.3278	0.356147
YMR140W	orf19.2458	0.355992
YDL116W	orf19.1298	0.355977
YKL034W	orf19.2131	0.355316
YEL013W	orf19.745	0.355139
YLR001C	orf19.7096	0.35469
YOL146W	orf19.7065	0.354579
YJL174W	orf19.5861	0.354323
YDL202W	orf19.3797	0.354308
YHR144C	orf19.7243	0.354034
YPL147W	orf19.7500	0.35382
YDR390C	orf19.5074	0.353814
YCL064C	orf19.7404	0.35365
YKR090W	orf19.3501	0.353351
YPR094W	orf19.2230	0.353289
YJR112W	orf19.2519	0.353262
YKR097W	orf19.7514	0.353224
YNL192W	orf19.7298	0.352456
YJL072C	orf19.57	0.352394
YMR297W	orf19.1339	0.351312
YBR162C	orf19.1690	0.349989
YPR017C	orf19.6118	0.349985
YER125W	orf19.3628	0.349883
YJL156C	orf19.6422	0.349412
YCR030C	orf19.5671	0.349141
YER040W	orf19.3912	0.348724
YNL185C	orf19.6231	0.348062
YDL040C	orf19.3185	0.347918
YKL039W	orf19.1991	0.347419
YML074C	orf19.1030	0.346891
YBR111C	orf19.6796	0.346509
YJR100C	orf19.3929	0.346465
YPL050C	orf19.7383	0.346452
YLR119W	orf19.340	0.346059
YDR072C	orf19.4769	0.345397
YFR048W	orf19.7058	0.344588
YGL225W	orf19.1232	0.344032
YGR156W	orf19.7285	0.343727
YHR036W	orf19.474	0.342861
YER113C	orf19.3228	0.342784
YGR017W	orf19.5136	0.342179
YMR214W	orf19.3438	0.342158
YGR058W	orf19.2180	0.341813
YMR061W	orf19.1531	0.341207
YDR448W	orf19.2331	0.340971
YPR113W	orf19.6860	0.340708
YPR154W	orf19.5956	0.340022
YAL049C	orf19.4609	0.339833
YMR037C	orf19.6121	0.33946
YDR140W	orf19.331	0.339136
YPL107W	orf19.4600	0.338949
YPR140W	orf19.4096	0.337971
YNL183C	orf19.6232	0.337903
YOL001W	orf19.5755	0.33724
YDR392W	orf19.7622	0.337237
YEL032W	orf19.1901	0.337084
YOR338W	orf19.1363	0.336848
YNL063W	orf19.499	0.335915
YDR404C	orf19.3347	0.33516
YOR298W	orf19.1647	0.335043
YBL106C	orf19.1203	0.334899
YGR078C	orf19.5985	0.334583
YCR033W	orf19.5241	0.333075
YHR148W	orf19.7488	0.332655
YBR164C	orf19.4603	0.332339
YKL135C	orf19.231	0.331222
YJL030W	orf19.1040	0.331152
YBR087W	orf19.2029	0.330676
YGL001C	orf19.2909	0.330571
YGL202W	orf19.2098	0.33023
YFR032C	orf19.2310	0.330058
YMR132C	orf19.1083	0.330009
YKL011C	orf19.3264	0.330007
YHR074W	orf19.1460	0.328962
YKR055W	orf19.3330	0.328902
YJR125C	orf19.1553	0.32857
YOR245C	orf19.6941	0.328461
YJR043C	orf19.2465	0.327766
YOR164C	orf19.4228	0.326428
YEL029C	orf19.1828	0.326069
YLR330W	orf19.807	0.325918
YGR132C	orf19.357	0.325721
YGR240C	orf19.3967	0.325342
YMR212C	orf19.4798	0.325311
YHR119W	orf19.6009	0.324872
YNL261W	orf19.2369	0.324375
YGL027C	orf19.4719	0.324357
YIR008C	orf19.4030	0.323791
YFL003C	orf19.2579	0.32298
YNL307C	orf19.3459	0.322677
YGL180W	orf19.3841	0.321357
YNL260C	orf19.2367	0.321348
YMR125W	orf19.387	0.320932
YGL011C	orf19.5378	0.320504
YAR003W	orf19.5388	0.320292
YIL049W	orf19.209	0.320278
YHR039C	orf19.1865	0.320015
YJL093C	orf19.4175	0.319918
YBR067C	orf19.532	0.31939
YOR307C	orf19.4199	0.31806
YOL139C	orf19.7626	0.318055
YNL335W	orf19.1449	0.317525
YNL267W	orf19.3199	0.317454
YLR396C	orf19.5214	0.317329
YNR046W	orf19.3585	0.317042
YIL030C	orf19.5175	0.316953
YMR110C	orf19.6066	0.316878
YNL297C	orf19.4939	0.316765
YMR158W	orf19.1545	0.316393
YFL055W	orf19.3795	0.316206
YPR029C	orf19.2844	0.315771
YOL049W	orf19.6404	0.315498
YDR376W	orf19.410	0.315144
YLR170C	orf19.1012	0.314476
YBR214W	orf19.5118	0.313484
YNL102W	orf19.5873	0.313392
YHR049W	orf19.6717	0.313196
YFL018C	orf19.6127	0.312446
YDR023W	orf19.269	0.311321
YDR293C	orf19.3959	0.311137
YHR103W	orf19.2892	0.310889
YGR063C	orf19.3947	0.31063
YDR298C	orf19.5419	0.309976
YGR002C	orf19.7492	0.309668
YGR172C	orf19.3951	0.3094
YIL116W	orf19.4177	0.309239
YBR082C	orf19.7571	0.309205
YER094C	orf19.1336	0.309083
YBL102W	orf19.2342	0.309037
YPR079W	orf19.758	0.308406
YEL015W	orf19.6858	0.307966
YJR118C	orf19.3057	0.307898
YGL095C	orf19.5618	0.307765
YLL039C	orf19.6771	0.307733
YPL208W	orf19.7326	0.30772
YDR466W	orf19.1196	0.307716
YBR294W	orf19.2738	0.307499
YPR004C	orf19.2150	0.306834
YMR274C	orf19.3825	0.306594
YAR018C	orf19.5325	0.306361
YFR043C	orf19.1420	0.306262
YJR089W	orf19.643	0.305952
YNL126W	orf19.2600	0.305582
YHL019C	orf19.2078	0.30557
YOR181W	orf19.6598	0.305446
YOR014W	orf19.20	0.30502
YOR197W	orf19.5995	0.304588
YIR030C	orf19.244	0.304136
YNL287W	orf19.759	0.303798
YDR502C	orf19.657	0.303427
YJL148W	orf19.4896	0.302752
YMR240C	orf19.7581	0.301979
YLR378C	orf19.6176	0.301936
YOR326W	orf19.5015	0.301621
YGR200C	orf19.2711	0.301507
YMR039C	orf19.5666	0.301483
YLR088W	orf19.5693	0.301371
YHR124W	orf19.2119	0.300311
YNL080C	orf19.6416	0.299896
YKR004C	orf19.5412	0.299818
YJR013W	orf19.4581	0.299276
YMR267W	orf19.4807	0.299221
YBL079W	orf19.2485	0.299179
YDR004W	orf19.2174	0.298925
YER124C	orf19.3629	0.298755
YBR291C	orf19.5870	0.29835
YLR357W	orf19.2964	0.298347
YDL087C	orf19.3116	0.298129
YDR323C	orf19.5662	0.298121
YNL200C	orf19.3679	0.29782
YML098W	orf19.5174	0.296943
YOR043W	orf19.7036	0.296941
YBR289W	orf19.5871	0.296227
YPR078C	orf19.3886	0.295909
YGR231C	orf19.5973	0.295008
YPL042C	orf19.794	0.294453
YOR141C	orf19.3359	0.293609
YLR142W	orf19.4274	0.293425
YHR171W	orf19.707	0.293243
YEL004W	orf19.1382	0.292965
YOL054W	orf19.229	0.292341
YPR085C	orf19.5596	0.292231
YLR439W	orf19.6136	0.29166
YCL044C	orf19.874	0.291455
YFR051C	orf19.4236	0.291409
YER159C	orf19.2736	0.290829
YDL140C	orf19.7655	0.290776
YDL165W	orf19.6075	0.290295
YDL003W	orf19.7634	0.290089
YDR414C	orf19.5065	0.289895
YDR454C	orf19.1115	0.289889
YEL003W	orf19.2305	0.289537
YPR103W	orf19.2233	0.289043
YDR174W	orf19.6645	0.28894
YPL254W	orf19.307	0.28877
YER101C	orf19.6869	0.2885
YGR288W	orf19.7319	0.28849
YJL092W	orf19.5970	0.288082
YKL015W	orf19.6203	0.287487
YBR180W	orf19.553	0.287402
YOR232W	orf19.2524	0.287193
YLR229C	orf19.390	0.286931
YGL247W	orf19.7441	0.286737
YJL088W	orf19.5610	0.285315
YFL039C	orf19.5007	0.284878
YNL326C	orf19.6802	0.284618
YLR262C	orf19.714	0.284062
YMR092C	orf19.4395	0.283618
YPL046C	orf19.6849	0.283091
YOR330C	orf19.3431	0.282942
YIL139C	orf19.1406	0.282802
YGL190C	orf19.1468	0.282389
YDR088C	orf19.6827	0.281302
YDR233C	orf19.3799	0.281228
YJL060W	orf19.5809	0.280932
YDR129C	orf19.5544	0.280081
YLR389C	orf19.5561	0.279726
YGL047W	orf19.6025	0.279585
YLR316C	orf19.5090	0.279545
YLR033W	orf19.2070	0.279386
YNL039W	orf19.2528	0.279252
YKL013C	orf19.3251	0.279131
YOL089C	orf19.3188	0.278965
YDL072C	orf19.1564	0.278861
YKR044W	orf19.2200	0.278411
YER100W	orf19.7347	0.278223
YDR478W	orf19.1927	0.278062
YKL206C	orf19.2278	0.277926
YPL084W	orf19.1670	0.277779
YPL034W	orf19.5646	0.277764
YPR054W	orf19.7208	0.276933
YNL262W	orf19.2365	0.275834
YGL236C	orf19.5050	0.275505
YNL116W	orf19.1185	0.275464
YDR127W	orf19.4704	0.275396
YHR090C	orf19.878	0.275319
YIL125W	orf19.6165	0.274977
YPL157W	orf19.1900	0.27316
YOL152W	orf19.7077	0.272822
YDR253C	orf19.1757	0.272173
YDL107W	orf19.4001	0.272064
YJR057W	orf19.1137	0.271834
YKR062W	orf19.4882	0.271664
YPL011C	orf19.4388	0.270902
YGL198W	orf19.6756	0.270396
YHR118C	orf19.3289	0.270174
YKR071C	orf19.2825	0.269424
YGR047C	orf19.274	0.269419
YOL151W	orf19.5611	0.268986
YPR018W	orf19.2739	0.268849
YJL082W	orf19.7229	0.26873
YJR129C	orf19.2066	0.267851
YHR188C	orf19.2677	0.267502
YAL017W	orf19.7451	0.267264
YOR322C	orf19.983	0.267218
YDL157C	orf19.4358	0.267062
YDL195W	orf19.6217	0.266785
YKL183W	orf19.2995	0.266293
YPR153W	orf19.351	0.266281
YDR005C	orf19.2173	0.266117
YOR036W	orf19.4292	0.265865
YDR362C	orf19.2325	0.265487
YOL016C	orf19.1754	0.264688
YGL122C	orf19.3333	0.264205
YCR045C	orf19.7463	0.264172
YDR117C	orf19.4533	0.263562
YOR329C	orf19.7295	0.263049
YOL154W	orf19.3111	0.262994
YCR020C	orf19.7330	0.262908
YLR093C	orf19.2089	0.262419
YOR257W	orf19.485	0.261928
YOR060C	orf19.3531	0.261912
YML076C	orf19.1035	0.261888
YIR006C	orf19.886	0.261317
YGL221C	orf19.4406	0.26115
YER155C	orf19.6573	0.261093
YIL106W	orf19.5528	0.260483
YIL004C	orf19.1386	0.260332
YCL043C	orf19.5130	0.259682
YAL033W	orf19.275	0.259534
YBL014C	orf19.4420	0.259317
YNL289W	orf19.2649	0.259293
YJR052W	orf19.1493	0.259089
YKR013W	orf19.7218	0.259089
YKR039W	orf19.6993	0.258345
YDR020C	orf19.2487	0.257962
YLL027W	orf19.5521	0.257631
YMR197C	orf19.337	0.257584
YPR105C	orf19.6880	0.257094
YIL001W	orf19.7010	0.256911
YLR056W	orf19.767	0.256894
YPR189W	orf19.4848	0.256788
YJR117W	orf19.5654	0.25639
YPL087W	orf19.3104	0.256187
YPL263C	orf19.5009	0.256095
YOR216C	orf19.6893	0.255512
YPR166C	orf19.4023	0.254878
YGL242C	orf19.7109	0.254698
YKL142W	orf19.3844	0.25338
YBR271W	orf19.5808	0.253149
YOR344C	orf19.4941	0.252677
YML061C	orf19.6133	0.251358
YBR171W	orf19.3843	0.251319
YCR021C	orf19.4526	0.250938
YGL145W	orf19.4003	0.250587
YIL107C	orf19.4753	0.250356
YBL060W	orf19.6705	0.250199
YGR026W	orf19.3872	0.250138
YER003C	orf19.1390	0.249989
YGL014W	orf19.5381	0.249911
YOL064C	orf19.105	0.249397
YGL181W	orf19.6393	0.249312
YFL005W	orf19.2571	0.248948
YDR200C	orf19.4471	0.248929
YDR523C	orf19.3049	0.248774
YLR363C	orf19.1525	0.248674
YHR069C	orf19.1304	0.248232
YKL022C	orf19.1792	0.247253
YLR418C	orf19.2983	0.246515
YOR249C	orf19.6861	0.245605
YCR077C	orf19.3792	0.245477
YPL023C	orf19.5321	0.245369
YAR035W	orf19.4551	0.245166
YNL312W	orf19.2267	0.245105
YCL039W	orf19.5131	0.244754
YOR269W	orf19.5410	0.244187
YPR088C	orf19.3243	0.243501
YJR075W	orf19.3445	0.243004
YDR189W	orf19.3128	0.242847
YDL004W	orf19.7678	0.242484
YPL167C	orf19.7389	0.242222
YER176W	orf19.702	0.242165
YOR220W	orf19.6554	0.241946
YDL043C	orf19.4724	0.241721
YHR165C	orf19.6442	0.241623
YMR167W	orf19.4162	0.240889
YJR082C	orf19.396	0.240546
YKL182W	orf19.979	0.240341
YGL192W	orf19.1476	0.240054
YJR090C	orf19.3944	0.239279
YPR048W	orf19.2040	0.239018
YOR289W	orf19.2047	0.238303
YBR028C	orf19.6275	0.238179
YHR006W	orf19.5917	0.238074
YDR294C	orf19.6951	0.237724
YLR399C	orf19.978	0.236974
YDR071C	orf19.7269	0.236698
YKR095W	orf19.4683	0.235933
YJL057C	orf19.428	0.235803
YOR148C	orf19.7620	0.235575
YGR287C	orf19.7668	0.23525
YIR002C	orf19.2919	0.234835
YNR029C	orf19.5165	0.234507
YGR048W	orf19.5833	0.234418
YNL279W	orf19.669	0.234155
YBR084W	orf19.2364	0.234028
YOR092W	orf19.1563	0.234007
YCR086W	orf19.7663	0.233919
YBR166C	orf19.4605	0.23325
YEL062W	orf19.328	0.233077
YKL004W	orf19.1945	0.232602
YOR320C	orf19.3536	0.232577
YDL105W	orf19.4161	0.232012
YOR281C	orf19.1769	0.231365
YNR049C	orf19.5248	0.231205
YLR220W	orf19.6948	0.231045
YOL008W	orf19.6662	0.230223
YJR024C	orf19.4306	0.230212
YGR013W	orf19.1491	0.229762
YPL129W	orf19.798	0.229272
YBR159W	orf19.3859	0.22918
YDL108W	orf19.6239	0.229063
YLR290C	orf19.7092	0.228653
YML126C	orf19.7312	0.228473
YIR007W	orf19.4031	0.227463
YDL054C	orf19.6180	0.227099
YAR015W	orf19.7484	0.226903
YPR061C	orf19.1169	0.226268
YNL286W	orf19.5767	0.225489
YPL230W	orf19.723	0.225269
YCR061W	orf19.4907	0.225212
YNL125C	orf19.4337	0.223885
YNL243W	orf19.7201	0.22339
YLR181C	orf19.5275	0.223388
YDR493W	orf19.5433	0.223124
YBL091C	orf19.1214	0.222469
YLR392C	orf19.3701	0.222402
YOR069W	orf19.2867	0.222019
YNR051C	orf19.1086	0.221774
YDL234C	orf19.6706	0.221342
YGL096W	orf19.6514	0.220246
YDR284C	orf19.6459	0.219623
YLR326W	orf19.2106	0.219573
YIR009W	orf19.4748	0.219122
YJL134W	orf19.3329	0.219004
YGL136C	orf19.7601	0.218718
YJL179W	orf19.3687	0.218548
YLR116W	orf19.329	0.217913
YDR201W	orf19.4473	0.217629
YLR343W	orf19.3693	0.217561
YKR028W	orf19.5160	0.217557
YPL234C	orf19.6538	0.217232
YMR262W	orf19.6744	0.217
YFR004W	orf19.7264	0.21691
YGR098C	orf19.3356	0.21676
YJL171C	orf19.1911	0.216728
YOR151C	orf19.3349	0.216109
YPL113C	orf19.1796	0.21582
YMR023C	orf19.2042	0.214941
YDR097C	orf19.4945	0.214556
YOR238W	orf19.4061	0.21441
YDR459C	orf19.4134	0.21406
YPR066W	orf19.4209	0.214001
YJR068W	orf19.7035	0.213902
YMR246W	orf19.7592	0.213869
YBR115C	orf19.2970	0.212366
YBL061C	orf19.7349	0.21234
YOR002W	orf19.1843	0.212301
YPR149W	orf19.5960	0.212199
YBL025W	orf19.519	0.211234
YLR281C	orf19.5488	0.211202
YKR087C	orf19.3827	0.211053
YML072C	orf19.3003	0.211052
YBR081C	orf19.7572	0.210814
YDR105C	orf19.3758	0.210678
YJR143C	orf19.4109	0.210585
YHL014C	orf19.2128	0.21021
YPR178W	orf19.7343	0.210034
YDL146W	orf19.7473	0.209796
YGL245W	orf19.7057	0.209659
YOR074C	orf19.3549	0.209126
YBL040C	orf19.2756	0.208962
YLR071C	orf19.4348	0.208923
YHR034C	orf19.7646	0.208792
YML001W	orf19.2245	0.208473
YOR261C	orf19.3168	0.208195
YGR157W	orf19.169	0.207539
YJL155C	orf19.6423	0.207172
YKL058W	orf19.4625	0.206434
YMR272C	orf19.3822	0.206282
YGL186C	orf19.1832	0.205936
YOL149W	orf19.423	0.205757
YJL065C	orf19.3063	0.20563
YDR311W	orf19.5297	0.205504
YMR095C	orf19.2948	0.205298
YBL058W	orf19.2549	0.20527
YBR228W	orf19.972	0.205105
YGL084C	orf19.4985	0.204632
YMR138W	orf19.2925	0.204497
YMR190C	orf19.5335	0.204452
YBR215W	orf19.5035	0.204399
YML109W	orf19.3823	0.204379
YJR067C	orf19.7037	0.204362
YIL068C	orf19.5463	0.20409
YPL246C	orf19.6526	0.20388
YOL102C	orf19.5432	0.203539
YML022W	orf19.1448	0.203494
YLR359W	orf19.3870	0.201952
YLR103C	orf19.1988	0.201921
YLR250W	orf19.3173	0.201563
YIL153W	orf19.6792	0.201529
YBR011C	orf19.3590	0.201299
YDR380W	orf19.1847	0.200857
YJL061W	orf19.5765	0.200762
YMR277W	orf19.6742	0.200196
YLR377C	orf19.6178	0.200014
YDL164C	orf19.6155	0.199124
YNL167C	orf19.1032	0.198371
YDR419W	orf19.866	0.19817
YEL063C	orf19.111	0.197232
YMR137C	orf19.2926	0.197201
YML007W	orf19.1623	0.196819
YML095C	orf19.2469	0.19666
YFR028C	orf19.4192	0.196465
YBR256C	orf19.4024	0.195952
YAL020C	orf19.6399	0.195085
YJL029C	orf19.6094	0.194707
YOL062C	orf19.2194	0.194679
YFL025C	orf19.1053	0.194635
YHR182W	orf19.3453	0.194587
YIR037W	orf19.86	0.194586
YOR017W	orf19.2309	0.194461
YML013W	orf19.3135	0.194208
YDR331W	orf19.2799	0.193982
YOR099W	orf19.1665	0.193846
YMR231W	orf19.4403	0.193782
YGL087C	orf19.6358	0.193574
YOL065C	orf19.3180	0.193561
YMR155W	orf19.1424	0.193283
YDR256C	orf19.6229	0.192016
YNR003C	orf19.5608	0.191803
YGR057C	orf19.6508	0.191333
YER016W	orf19.676	0.191204
YOR360C	orf19.2972	0.190721
YMR118C	orf19.1480	0.188837
YOR155C	orf19.3355	0.188809
YPR192W	orf19.2849	0.187448
YCR017C	orf19.3225	0.186646
YGR254W	orf19.395	0.186098
YPL194W	orf19.245	0.185916
YOL058W	orf19.7469	0.185868
YLR314C	orf19.1055	0.184756
YJL210W	orf19.3546	0.184567
YIR023W	orf19.3252	0.184429
YDL174C	orf19.6755	0.18426
YPR047W	orf19.2039	0.184241
YPL110C	orf19.3936	0.184119
YJL153C	orf19.7585	0.183545
YLR047C	orf19.4843	0.183252
YOR362C	orf19.6582	0.183235
YJL100W	orf19.2447	0.182143
YNL001W	orf19.2419	0.182048
YMR065W	orf19.104	0.18204
YHR164C	orf19.1192	0.182022
YLR242C	orf19.5931	0.181966
YOL076W	orf19.6071	0.181327
YAL054C	orf19.1743	0.18112
YNL291C	orf19.3212	0.181117
YHR207C	orf19.1972	0.181115
YBR043C	orf19.136	0.181097
YDR349C	orf19.6481	0.180947
YPL244C	orf19.6803	0.180904
YMR022W	orf19.7329	0.180302
YMR213W	orf19.4799	0.180264
YLR085C	orf19.4904	0.180007
YBL020W	orf19.516	0.179609
YBR275C	orf19.427	0.178927
YDL125C	orf19.2341	0.178859
YLR234W	orf19.5934	0.178609
YBR135W	orf19.1282	0.178577
YHR048W	orf19.3395	0.178499
YHR166C	orf19.6437	0.17755
YMR047C	orf19.7433	0.177524
YER120W	orf19.1212	0.175823
YOL034W	orf19.2417	0.175521
YCR068W	orf19.3412	0.174469
YHR067W	orf19.2670	0.174328
YER136W	orf19.7261	0.174214
YNL007C	orf19.3861	0.174033
YGL035C	orf19.4318	0.173206
YBR235W	orf19.6833	0.173067
YFL053W	orf19.4777	0.17259
YNL219C	orf19.4442	0.17201
YIR018W	orf19.681	0.171409
YOL130W	orf19.1607	0.171146
YMR145C	orf19.339	0.171134
YOR334W	orf19.2597	0.170966
YMR008C	orf19.6594	0.170737
YPL256C	orf19.6028	0.17003
YLR201C	orf19.6602	0.169757
YKR054C	orf19.5999	0.169079
YMR076C	orf19.2216	0.169024
YLR004C	orf19.1427	0.168994
YBR175W	orf19.3457	0.168973
YNR020C	orf19.2249	0.168515
YKR023W	orf19.2391	0.16848
YIL062C	orf19.6151	0.168379
YIR027C	orf19.5454	0.168064
YPR013C	orf19.217	0.167873
YLR113W	orf19.895	0.167822
YCR008W	orf19.3854	0.167457
YHR147C	orf19.7486	0.167439
YML066C	orf19.5644	0.166921
YKL070W	orf19.7098	0.166799
YIL021W	orf19.1248	0.166549
YPL242C	orf19.6536	0.166485
YMR223W	orf19.1767	0.166243
YJL204C	orf19.3203	0.166234
YHR107C	orf19.3013	0.165998
YGR096W	orf19.28	0.164844
YOR088W	orf19.2209	0.16419
YHR191C	orf19.576	0.163612
YDL189W	orf19.5967	0.162989
YIL061C	orf19.6866	0.161546
YER164W	orf19.3035	0.160781
YLR459W	orf19.4341	0.160399
YIL150C	orf19.4441	0.160155
YGR232W	orf19.5961	0.158557
YOL110W	orf19.1955	0.158388
YJL178C	orf19.5322	0.157891
YDR416W	orf19.2893	0.157619
YDR408C	orf19.5789	0.157239
YNL238W	orf19.4755	0.156996
YGR251W	orf19.3970	0.156894
YJR073C	orf19.7446	0.156264
YFL029C	orf19.793	0.156178
YIL154C	orf19.3136	0.155493
YJL106W	orf19.2395	0.154896
YDR176W	orf19.3023	0.154721
YLR288C	orf19.5485	0.153107
YPR035W	orf19.646	0.152836
YOR075W	orf19.7141	0.152425
YPR024W	orf19.1252	0.152148
YDR255C	orf19.6850	0.151584
YLL031C	orf19.832	0.15149
YOL086C	orf19.5113	0.151089
YLR210W	orf19.7186	0.149457
YGL091C	orf19.747	0.149193
YDL175C	orf19.4844	0.149139
YCR002C	orf19.548	0.148975
YNL189W	orf19.5682	0.148495
YOR236W	orf19.5142	0.148433
YBL033C	orf19.2862	0.148084
YMR113W	orf19.6908	0.14791
YCR092C	orf19.3608	0.14769
YDR428C	orf19.7237	0.147628
YCR065W	orf19.4853	0.147444
YML042W	orf19.4591	0.147359
YOR174W	orf19.1878	0.14697
YMR136W	orf19.1577	0.146552
YNL222W	orf19.2402	0.145675
YDR006C	orf19.451	0.145485
YJR065C	orf19.2289	0.14513
YNL006W	orf19.3862	0.144006
YNL021W	orf19.2606	0.143357
YJL201W	orf19.4958	0.142901
YCR063W	orf19.4855	0.14223
YKR008W	orf19.2041	0.141679
YJR017C	orf19.5196	0.141542
YHR142W	orf19.2444	0.141058
YLL003W	orf19.5163	0.140936
YER013W	orf19.4033	0.140791
YKL217W	orf19.7447	0.140457
YMR075W	orf19.6506	0.140431
YBR296C	orf19.4599	0.140346
YKL085W	orf19.4602	0.140254
YLR208W	orf19.316	0.139383
YBR246W	orf19.2191	0.139156
YIL010W	orf19.5417	0.138588
YJL123C	orf19.1338	0.138256
YLR423C	orf19.2982	0.138126
YOR241W	orf19.4516	0.13785
YDR264C	orf19.4950	0.136703
YNL245C	orf19.1281	0.135871
YEL012W	orf19.4540	0.135792
YOR039W	orf19.4297	0.135638
YPR031W	orf19.5910	0.13534
YBR014C	orf19.4150	0.135198
YLR271W	orf19.1877	0.133353
YBR056W	orf19.7214	0.13318
YGL240W	orf19.5056	0.132938
YIR011C	orf19.4849	0.132562
YGL038C	orf19.7391	0.132383
YPR133C	orf19.6252	0.131826
YPL128C	orf19.801	0.130979
YPR067W	orf19.6811	0.130924
YDL065C	orf19.6434	0.130277
YDR300C	orf19.7638	0.130154
YPR026W	orf19.6214	0.127777
YCR044C	orf19.4240	0.127456
YER145C	orf19.7219	0.127158
YDR469W	orf19.3899	0.127134
YKR070W	orf19.449	0.127106
YLR323C	orf19.2105	0.126564
YJR060W	orf19.2876	0.125214
YBL011W	orf19.1289	0.12518
YKL106W	orf19.3554	0.1251
YJL091C	orf19.6884	0.125038
YGL005C	orf19.5397	0.12374
YIR038C	orf19.6998	0.123723
YGL023C	orf19.1479	0.123562
YOR278W	orf19.1744	0.123537
YMR029C	orf19.7321	0.123492
YMR278W	orf19.6739	0.122966
YOR079C	orf19.5428	0.122042
YCR010C	orf19.1224	0.121392
YKL178C	orf19.2492	0.12071
YGL159W	orf19.4735	0.120688
YHR012W	orf19.6076	0.1194
YPR083W	orf19.6639	0.118809
YKL149C	orf19.3506	0.118708
YGL006W	orf19.1727	0.1183
YPL233W	orf19.6537	0.117729
YBR073W	orf19.5367	0.117008
YOL031C	orf19.6403	0.116967
YEL017W	orf19.3430	0.116724
YGR284C	orf19.4579	0.116538
YMR055C	orf19.5827	0.116239
YHR032W	orf19.6691	0.115968
YPL009C	orf19.2582	0.115851
YGR215W	orf19.3297	0.114763
YHL036W	orf19.321	0.112278
YPR107C	orf19.6881	0.111945
YPL155C	orf19.1747	0.111788
YMR238W	orf19.2075	0.111062
YMR001C	orf19.6010	0.111049
YOR290C	orf19.1526	0.110886
YBR279W	orf19.3613	0.110788
YGR186W	orf19.4585	0.107619
YPL213W	orf19.1260	0.107607
YOR291W	orf19.1573	0.107196
YAL062W	orf19.4716	0.106514
YBR156C	orf19.6049	0.106251
YGR203W	orf19.4185	0.106229
YNL254C	orf19.580	0.105963
YKL201C	orf19.7680	0.105891
YGR212W	orf19.4116	0.105706
YLR375W	orf19.909	0.105653
YPL175W	orf19.487	0.105116
YNL068C	orf19.5389	0.10509
YJL085W	orf19.6512	0.104798
YDR485C	orf19.3399	0.104485
YOR244W	orf19.5416	0.103658
YOR005C	orf19.5798	0.103507
YGR235C	orf19.415	0.103109
YGL216W	orf19.7353	0.103068
YHR190W	orf19.3616	0.102849
YJR116W	orf19.3051	0.102147
YJL183W	orf19.2927	0.101892
YLR100W	orf19.3240	0.101572
YML102W	orf19.6670	0.101548
YDR192C	orf19.5930	0.101453
YOR308C	orf19.4326	0.101187
YNL290W	orf19.3211	0.101055
YER027C	orf19.4084	0.10105
YDR510W	orf19.670	0.10067
YBR008C	orf19.5604	0.100475
YFL008W	orf19.4367	0.100356
YGL046W	orf19.6091	0.100326
YPR082C	orf19.1975	0.100082
YLR174W	orf19.3733	0.100035
YLR032W	orf19.2097	0.09992
YCR095C	orf19.5247	0.0990635
YNL246W	orf19.6625	0.0983633
YNL263C	orf19.6642	0.0979763
YIL084C	orf19.1856	0.0979272
YDR288W	orf19.2673	0.0978122
YDR208W	orf19.3153	0.0977059
YJR058C	orf19.1136	0.0972529
YDL047W	orf19.5200	0.0968894
YJR010W	orf19.5025	0.0964513
YHR045W	orf19.4013	0.0961242
YOR130C	orf19.5926	0.0959713
YDR403W	orf19.1741	0.0951902
YMR218C	orf19.1265	0.0951307
YKR089C	orf19.5426	0.0949337
YOR271C	orf19.4811	0.0941604
YOR061W	orf19.3530	0.0940789
YNL106C	orf19.7052	0.0931328
YLR065C	orf19.4528	0.0926222
YML081W	orf19.5026	0.0921355
YHR076W	orf19.5661	0.0919529
YLR207W	orf19.1191	0.091646
YMR036C	orf19.3071	0.0912657
YNL129W	orf19.511	0.0902013
YJL103C	orf19.4450	0.0899347
YKL216W	orf19.4836	0.0899267
YLR371W	orf19.906	0.0899153
YHR030C	orf19.7523	0.0894991
YKL090W	orf19.4243	0.0886149
YPL262W	orf19.543	0.0871297
YFL046W	orf19.2939	0.0866906
YJR044C	orf19.2412	0.0864529
YKL028W	orf19.4851	0.0859873
YDL045C	orf19.4723	0.0859554
YPL013C	orf19.7012	0.0853983
YPR171W	orf19.998	0.0843273
YJR140C	orf19.6719	0.0838701
YMR149W	orf19.3060	0.0835079
YPR084W	orf19.6636	0.0834454
YPL202C	orf19.2272	0.0833922
YDL056W	orf19.5855	0.0833576
YAL013W	orf19.808	0.0828943
YLL007C	orf19.5147	0.0826138
YKL047W	orf19.5457	0.0825479
YDR231C	orf19.6461	0.082523
YLR427W	orf19.5676	0.0820543
YDR409W	orf19.3345	0.0815826
YFR040W	orf19.642	0.0813742
YLR034C	orf19.2069	0.0812075
YER083C	orf19.4839	0.081198
YGR243W	orf19.6435	0.0810669
YBR252W	orf19.3322	0.0807637
YMR015C	orf19.5178	0.0803809
YOL095C	orf19.7661	0.0798253
YHL016C	orf19.781	0.079738
YOR103C	orf19.1761	0.0797049
YOR233W	orf19.3751	0.0787994
YBL035C	orf19.2796	0.0786525
YHR024C	orf19.6295	0.0785612
YHR121W	orf19.3698	0.0783941
YOL125W	orf19.7460	0.078224
YOR058C	orf19.7377	0.0778988
YOR332W	orf19.2598	0.0775885
YNL251C	orf19.581	0.0763959
YER019W	orf19.6629	0.0757492
YJR025C	orf19.3515	0.0753249
YMR089C	orf19.2057	0.0751539
YLL004W	orf19.6942	0.0750686
YMR172W	orf19.3328	0.0745983
YBR057C	orf19.4044	0.0736873
YBL021C	orf19.517	0.0735518
YDR058C	orf19.3043	0.0732975
YLR248W	orf19.2268	0.072448
YML032C	orf19.4208	0.0722366
YKL108W	orf19.2389	0.0718587
YNL218W	orf19.3019	0.07175
YCR066W	orf19.3407	0.0714813
YAL048C	orf19.6016	0.0708618
YHR082C	orf19.4432	0.0700997
YGL127C	orf19.1429	0.0699271
YPR045C	orf19.6271	0.0694388
YKL204W	orf19.7034	0.0682452
YDR067C	orf19.7206	0.0677812
YNL172W	orf19.6046	0.0677072
YML077W	orf19.302	0.0670258
YGL003C	orf19.2084	0.0665042
YJL066C	orf19.2414	0.0664735
YNR034W	orf19.1355	0.0662049
YDR196C	orf19.4005	0.0651395
YJL172W	orf19.2686	0.0646881
YML010W	orf19.1453	0.0645129
YNL233W	orf19.4457	0.0639725
YIL093C	orf19.4751	0.0637104
YNL212W	orf19.6324	0.0635522
YDR443C	orf19.1451	0.0633043
YKR069W	orf19.5811	0.0632697
YER075C	orf19.7610	0.0632496
YGR282C	orf19.4565	0.0630468
YOR166C	orf19.7059	0.0628191
YER007W	orf19.2921	0.0624886
YJL145W	orf19.4897	0.062449
YIL088C	orf19.905	0.0623458
YPL122C	orf19.5846	0.0622718
YCR094W	orf19.5735	0.0618619
YMR002W	orf19.93	0.0615471
YIL115C	orf19.6171	0.0606735
YDR333C	orf19.1864	0.0606557
YHR102W	orf19.191	0.0604901
YDR277C	orf19.6173	0.0601417
YJR074W	orf19.3446	0.059478
YGR117C	orf19.6255	0.0577556
YIR032C	orf19.1421	0.0560021
YJR040W	orf19.5880	0.0551797
YPR037C	orf19.6552	0.0551097
YNL026W	orf19.7358	0.0546408
YJL108C	orf19.6527	0.0546073
YPR119W	orf19.1446	0.0542978
YEL043W	orf19.985	0.0535766
YLR414C	orf19.6741	0.0532767
YLR436C	orf19.2996	0.052864
YER095W	orf19.3752	0.0528085
YNL252C	orf19.585	0.0527908
YGR086C	orf19.3149	0.0526111
YBR231C	orf19.5772	0.0522684
YLR104W	orf19.6630	0.0513382
YPR138C	orf19.1614	0.0506548
YIL166C	orf19.6520	0.0504791
YER175C	orf19.2468	0.0502999
YMR220W	orf19.4606	0.0488247
YBL052C	orf19.2540	0.0487848
YML034W	orf19.5569	0.0484481
YIL109C	orf19.4732	0.0478706
YGL231C	orf19.7183	0.0474977
YJL197W	orf19.6260	0.0467252
YGR089W	orf19.1907	0.0464228
YGL163C	orf19.5004	0.0461716
YOR165W	orf19.2151	0.0459659
YNL083W	orf19.1403	0.0459191
YOR196C	orf19.2774	0.045497
YDL194W	orf19.5962	0.0452127
YER173W	orf19.2728	0.0450658
YBR137W	orf19.7199	0.0450107
YHR172W	orf19.708	0.0447653
YBR129C	orf19.4245	0.0440862
YDR207C	orf19.2745	0.0440654
YIL022W	orf19.5444	0.0438817
YLR117C	orf19.332	0.043795
YPL204W	orf19.3476	0.0436042
YLR052W	orf19.3009	0.0435256
YBR004C	orf19.1063	0.0433284
YMR183C	orf19.1376	0.0410434
YOR125C	orf19.1940	0.0408395
YPR072W	orf19.5107	0.0404038
YLR015W	orf19.3964	0.0402605
YKL128C	orf19.6809	0.0398639
YLR127C	orf19.6821	0.0397316
YPR040W	orf19.3937	0.0396934
YKR030W	orf19.7228	0.0392237
YMR275C	orf19.4629	0.0369521
YJL184W	orf19.3688	0.0362356
YNL148C	orf19.2828	0.0362171
YDR069C	orf19.7207	0.0353454
YPL082C	orf19.4502	0.0350859
YML030W	orf19.1114	0.0345444
YNL191W	orf19.5159	0.0343153
YNL181W	orf19.6233	0.0339018
YKL116C	orf19.4347	0.0333548
YNL107W	orf19.5501	0.0330927
YKL089W	orf19.5551	0.0321691
YKR038C	orf19.3787	0.0321008
YLL001W	orf19.6987	0.0319885
YOL100W	orf19.5224	0.0317499
YPL001W	orf19.779	0.0315938
YMR010W	orf19.1070	0.031173
YDR473C	orf19.910	0.0306754
YEL051W	orf19.2895	0.0296588
YLR421C	orf19.1058	0.0294977
YKL101W	orf19.4308	0.0287613
YNL257C	orf19.3047	0.0285625
YGL020C	orf19.2101	0.0283436
YHR116W	orf19.3244	0.0278874
YMR053C	orf19.314	0.0277057
YBR179C	orf19.1422	0.0274278
YGL248W	orf19.4235	0.0270021
YPR129W	orf19.6250	0.0266967
YMR016C	orf19.610	0.0266879
YLR328W	orf19.7499	0.0262759
YGR194C	orf19.1788	0.0240999
YGL114W	orf19.5770	0.0240135
YOR104W	orf19.4706	0.0236585
YER114C	orf19.3230	0.023365
YMR287C	orf19.3624	0.0228856
YPL067C	orf19.1066	0.0227708
YIL117C	orf19.95	0.0224483
YOL012C	orf19.327	0.02234
YKL114C	orf19.7428	0.0215501
YIL099W	orf19.1719	0.0205215
YLR270W	orf19.6901	0.0192858
YDL185W	orf19.1680	0.0186769
YDL020C	orf19.1069	0.0186687
YEL072W	orf19.6852	0.0185905
YBR065C	orf19.5364	0.0182472
YDR295C	orf19.6952	0.0181832
YDR305C	orf19.7419	0.0179115
YGL040C	orf19.898	0.0174608
YJR099W	orf19.6272	0.0172643
YIL039W	orf19.5418	0.0169879
YHR042W	orf19.2672	0.0168084
YGL126W	orf19.5291	0.0165192
YDR415C	orf19.2484	0.0161828
YNL101W	orf19.1142	0.0160889
YHR194W	orf19.2987	0.0156674
YPL057C	orf19.4077	0.0155362
YMR209C	orf19.4816	0.0154276
YPR011C	orf19.804	0.0153883
YNR001C	orf19.4393	0.015117
YER170W	orf19.7118	0.0147477
YKR068C	orf19.5817	0.0140818
YMR013C	orf19.261	0.0139733
YPL199C	orf19.2246	0.0138021
YOR022C	orf19.5782	0.0132994
YDR479C	orf19.1933	0.0129455
YOR171C	orf19.5257	0.0128416
YLR147C	orf19.4146	0.0125887
YBR195C	orf19.3581	0.0125604
YER073W	orf19.5806	0.0122624
YLL002W	orf19.7491	0.0121487
YHR073W	orf19.1317	0.0117137
YNL082W	orf19.1605	0.0113205
YAL041W	orf19.3174	0.0112419
YPL133C	orf19.5849	0.0111777
YBR035C	orf19.550	0.0104245
YJR076C	orf19.5691	0.0102305
YER041W	orf19.652	0.0102147
YDL022W	orf19.1756	0.0101352
YEL056W	orf19.2146	0.0101037
YJL126W	orf19.7279	0.0100198
YOR073W	orf19.3550	0.00965336
YLL057C	orf19.1167	0.00958151
YDR363W	orf19.2326	0.00857545
YGL012W	orf19.5379	0.00692852
YGR277C	orf19.1776	0.00629793
YHL023C	orf19.6444	0.00546964
YAL032C	orf19.5513	0.00546488
YPR021C	orf19.4966	0.00510515
YOL092W	orf19.7370	0.0042442
YMR058W	orf19.4212	0.00419592
YGL083W	orf19.764	0.00258356
YLR386W	orf19.6411	0.00208058
YJR085C	orf19.6318	0.00189016
YKL049C	orf19.6163	0.00176149
YPL083C	orf19.7361	0.000778739
YBR123C	orf19.4601	0.000616976
YIL094C	orf19.2525	-0.000304944
YER047C	orf19.7558	-0.000310987
YNL131W	orf19.3696	-0.00117288
YJR138W	orf19.2949	-0.00159876
YGL100W	orf19.2186	-0.00171047
YHR140W	orf19.5683	-0.00173205
YBR110W	orf19.4410	-0.00191406
YKL019W	orf19.4817	-0.00194223
YGL131C	orf19.1259	-0.00209139
YLR425W	orf19.6842	-0.00225182
YOR085W	orf19.3994	-0.00242558
YKL138C	orf19.1485	-0.00289743
YIR004W	orf19.991	-0.00309561
YDR421W	orf19.3012	-0.00394233
YBR233W	orf19.5771	-0.00406933
YCR037C	orf19.2454	-0.00409164
YDR397C	orf19.5825	-0.00498366
YKL084W	orf19.6555	-0.00531437
YPR168W	orf19.5268	-0.00538315
YDL030W	orf19.3178	-0.00553802
YOR313C	orf19.7568	-0.00585415
YIL002C	orf19.1373	-0.0060739
YEL046C	orf19.6305	-0.00632334
YOR084W	orf19.164	-0.00687007
YCL010C	orf19.7074	-0.00702856
YNL036W	orf19.1721	-0.00733683
YOR301W	orf19.5903	-0.00767835
YLR383W	orf19.6568	-0.00826488
YML060W	orf19.7190	-0.00878804
YEL052W	orf19.2891	-0.00893865
YNL041C	orf19.5209	-0.010075
YBR120C	orf19.2201	-0.0102202
YMR285C	orf19.5527	-0.0113322
YMR044W	orf19.7023	-0.0130379
YKL134C	orf19.1195	-0.0133017
YMR091C	orf19.2055	-0.0134533
YJR050W	orf19.6685	-0.013839
YGL018C	orf19.2104	-0.0144353
YML069W	orf19.1560	-0.0146472
YKL117W	orf19.5749	-0.0150455
YPL070W	orf19.3737	-0.0155076
YMR043W	orf19.7025	-0.0157014
YGL129C	orf19.3480	-0.015898
YOL057W	orf19.5773	-0.0159219
YBR273C	orf19.4534	-0.0161159
YER103W	orf19.4980	-0.0161198
YIL003W	orf19.1387	-0.0180225
YNL153C	orf19.1273	-0.0181788
YGR220C	orf19.7485	-0.0185608
YHR008C	orf19.3340	-0.0187344
YML115C	orf19.6738	-0.0191509
YHR105W	orf19.4323	-0.0194258
YHL021C	orf19.7131	-0.0205825
YOR250C	orf19.6931	-0.0208507
YGR006W	orf19.2112	-0.0213728
YHR134W	orf19.291	-0.0214063
YGL068W	orf19.2275	-0.0235285
YOL051W	orf19.5105	-0.023966
YKR048C	orf19.7501	-0.024145
YDR213W	orf19.391	-0.0241767
YML068W	orf19.5942	-0.0244303
YLR078C	orf19.2940	-0.0245008
YBR005W	orf19.3586	-0.0246036
YGR038W	orf19.5751	-0.0249436
YLR443W	orf19.5643	-0.0271059
YPL134C	orf19.3518	-0.027425
YGL067W	orf19.3482	-0.0274314
YNR050C	orf19.7448	-0.0275846
YPR167C	orf19.3106	-0.0278293
YIL143C	orf19.2857	-0.0278629
YKL189W	orf19.796	-0.0283333
YER056C	orf19.333	-0.0285248
YJR059W	orf19.3415	-0.0287242
YHR151C	orf19.5971	-0.0290805
YNL056W	orf19.4086	-0.0291718
YDR498C	orf19.5526	-0.0294897
YMR086W	orf19.1246	-0.0296692
YMR156C	orf19.1547	-0.0296725
YOR219C	orf19.5851	-0.0306932
YNL051W	orf19.4731	-0.0307713
YGR125W	orf19.3222	-0.0308334
YHR040W	orf19.2260	-0.0308603
YFL028C	orf19.388	-0.0311391
YOL067C	orf19.4722	-0.0314446
YMR263W	orf19.6667	-0.032122
YIL020C	orf19.1249	-0.0340335
YDR090C	orf19.6720	-0.0352908
YMR096W	orf19.2947	-0.0353959
YDL222C	orf19.6489	-0.0354972
YDR302W	orf19.2761	-0.0362636
YPR022C	orf19.7397	-0.0365783
YLR188W	orf19.2615	-0.036907
YAL021C	orf19.5101	-0.0380766
YDR228C	orf19.684	-0.0388876
YDL127W	orf19.403	-0.0389139
YOR153W	orf19.6000	-0.0396442
YDR221W	orf19.3286	-0.0398108
YHL034C	orf19.5854	-0.039874
YFL047W	orf19.730	-0.0400366
YJL127C	orf19.2361	-0.0402458
YKL095W	orf19.5465	-0.040458
YLR209C	orf19.317	-0.0405493
YPL078C	orf19.3579	-0.040901
YDR205W	orf19.3132	-0.0411071
YLR021W	orf19.5227	-0.041782
YMR071C	orf19.4845	-0.0420188
YDR427W	orf19.1993	-0.0421479
YLR447C	orf19.364	-0.0429481
YMR078C	orf19.3239	-0.0436577
YCL018W	orf19.7080	-0.0452018
YLR025W	orf19.6040	-0.0462336
YDR319C	orf19.1158	-0.0466742
YNL274C	orf19.2989	-0.0474435
YPL060W	orf19.3455	-0.0476725
YCR088W	orf19.2699	-0.047776
YDR425W	orf19.1994	-0.0479476
YPL228W	orf19.2609	-0.0489025
YLR064W	orf19.4525	-0.0489538
YDL017W	orf19.3561	-0.0489886
YLL036C	orf19.6740	-0.0490858
YPL181W	orf19.5617	-0.0509889
YGL065C	orf19.1221	-0.0511757
YJL131C	orf19.6982	-0.0514478
YGR227W	orf19.6971	-0.0521054
YMR028W	orf19.4626	-0.0526448
YER178W	orf19.3097	-0.0527021
YPL172C	orf19.3167	-0.0527509
YLR319C	orf19.5087	-0.0530234
YHR011W	orf19.1201	-0.0531828
YOL090W	orf19.3093	-0.053388
YHR002W	orf19.2117	-0.0536571
YNL053W	orf19.4866	-0.053709
YGL070C	orf19.2276	-0.0545169
YHR077C	orf19.864	-0.0546458
YKL119C	orf19.5237	-0.0549448
YBR109C	orf19.4413	-0.0564016
YMR012W	orf19.51	-0.0565903
[truncated: 645 more rows]
